# Supplementary material for: Echinochrome Ameliorates Physiological, Immunological, and Histopathological Alterations Induced by Ovalbumin in Asthmatic Mice by Modulating the Keap1/Nrf2 Signaling Pathway
Source: Mar Drugs. 2023 Aug 18;21(8):455. doi: 10.3390/md21080455 (PMC10455754; doi:10.3390/md21080455)
Supplement: Supplementary file 1 [file marinedrugs-21-00455-s001.zip]

Archive with 1 entries (1 files):
- marinedrugs-2545963-supplementary.mp4
